# Supplementary material for: ﻿Two new species of Astrothelium from Sud Yungas in Bolivia and the first discovery of vegetative propagules in the family Trypetheliaceae (lichen-forming Dothideomycetes, Ascomycota)
Source: MycoKeys. 2023 Feb 8;95:83–100. doi: 10.3897/mycokeys.95.98986 (PMC10210239; doi:10.3897/mycokeys.95.98986)
Supplement: XML Treatment for Astrothelium chulumanense [file mycokeys.95.98986-treatment1.xml]

<!DOCTYPE tp:taxon-treatment
  PUBLIC "-//TaxonX//DTD Taxonomic Treatment Publishing DTD v0 20100105//EN" "tax-treatment-NSO.dtd">
<tp:taxon-treatment xmlns:tp="http://www.plazi.org/taxpub"><tp:treatment-meta><kwd-group><label>Taxon classification</label><kwd>
                <named-content content-type="kingdom">Fungi</named-content>
              </kwd><kwd>
                <named-content content-type="order">Trypetheliales</named-content>
              </kwd><kwd>
                <named-content content-type="family">Trypetheliaceae</named-content>
              </kwd></kwd-group><mixed-citation publication-type="journal"><person-group><name><surname>Kukwa</surname><given-names>Martin</given-names></name><name><surname>Rodriguez-Flakus</surname><given-names>Pamela</given-names></name><name><surname>Aptroot</surname><given-names>André</given-names></name><name><surname>Flakus</surname><given-names>Adam</given-names></name></person-group><article-title>﻿Two new species of <italic><tp:taxon-name><tp:taxon-name-part taxon-name-part-type="genus" reg="Astrothelium">Astrothelium</tp:taxon-name-part></tp:taxon-name></italic> from Sud Yungas in Bolivia and the first discovery of vegetative propagules in the family <tp:taxon-name><tp:taxon-name-part taxon-name-part-type="family" reg="Trypetheliaceae">Trypetheliaceae</tp:taxon-name-part></tp:taxon-name> (lichen-forming <tp:taxon-name><tp:taxon-name-part taxon-name-part-type="class">Dothideomycetes</tp:taxon-name-part></tp:taxon-name>, <tp:taxon-name><tp:taxon-name-part taxon-name-part-type="phylum">Ascomycota</tp:taxon-name-part></tp:taxon-name>)</article-title><source>MycoKeys</source><day>08</day><month>02</month><year>2023</year><volume>95</volume><fpage>83</fpage><lpage>100</lpage><pub-id pub-id-type="doi">10.3897/mycokeys.95.98986</pub-id></mixed-citation></tp:treatment-meta><tp:nomenclature><label>﻿</label><tp:taxon-name>
              <object-id xmlns:xlink="http://www.w3.org/1999/xlink" content-type="arpha" xlink:type="simple">452E1F6A-6B9B-54EC-9518-668F45C88546</object-id>
              <tp:taxon-name-part taxon-name-part-type="genus" reg="Astrothelium">Astrothelium</tp:taxon-name-part>
              <tp:taxon-name-part taxon-name-part-type="species" reg="chulumanense">chulumanense</tp:taxon-name-part>
              <object-id xmlns:xlink="http://www.w3.org/1999/xlink" content-type="mycobank" xlink:type="simple">MycoBank No: 847215</object-id>
            </tp:taxon-name><tp:taxon-authority>Flakus, Kukwa &amp; Aptroot</tp:taxon-authority><tp:taxon-status xmlns:xlink="http://www.w3.org/1999/xlink" xlink:type="simple">sp. nov.</tp:taxon-status><xref ref-type="fig" rid="F2">Fig. 2</xref></tp:nomenclature><tp:treatment-sec sec-type="diagnosis" id="SECID0EZ5AI"><title>Diagnosis.</title><p>Characterised by pseudostromata not differing in colour from the thallus, perithecia immersed for the most part in thallus, with the upper part elevated above the thallus and covered, except the tops, with orange pigment, apical and fused ostioles, the absence of lichexanthone, clear hamathecium, 8-spored asci and amyloid, large (125–167 × 27–35 μm), muriform ascospores with a thickened median septum.</p><fig id="F2" position="float" orientation="portrait"><object-id xmlns:xlink="http://www.w3.org/1999/xlink" content-type="doi" xlink:type="simple">10.3897/mycokeys.95.98986.figure2</object-id><object-id xmlns:xlink="http://www.w3.org/1999/xlink" content-type="arpha" xlink:type="simple">8AE333AD-D382-57C4-B18C-1F65EF618D81</object-id><label>Figure 2.</label><caption><p><italic><tp:taxon-name><tp:taxon-name-part taxon-name-part-type="genus" reg="Astrothelium">Astrothelium</tp:taxon-name-part><tp:taxon-name-part taxon-name-part-type="species" reg="chulumanense">chulumanense</tp:taxon-name-part></tp:taxon-name></italic> (holotype) <bold>A, B</bold> thallus and ascomata <bold>C</bold> vertical cross section through pseudostromata <bold>D</bold> horizontal cross section through pseudostromata <bold>E</bold> asci (violet ascospores in Lugol’s solution) <bold>F</bold> ascospores (violet in Lugol’s solution). Scale bars: 1000 μm (<bold>A, B</bold>); 500 μm (<bold>C, D</bold>); 50 μm (<bold>E</bold>); 10 μm (<bold>F</bold>).</p></caption><graphic xmlns:xlink="http://www.w3.org/1999/xlink" xlink:href="mycokeys-95-083-g002.jpg" position="float" orientation="portrait" xlink:type="simple" id="oo_807285.jpg"><uri content-type="original_file" xlink:type="simple">https://binary.pensoft.net/fig/807285</uri></graphic></fig></tp:treatment-sec><tp:treatment-sec sec-type="material" id="SECID0EIABI"><title>Type.</title><p>Bolivia. Dept. La Paz; Prov. Sud Yungas, Pataloa, near estación biológica Santiago de Chirca, near Chulumani, <named-content xmlns:xlink="http://www.w3.org/1999/xlink" content-type="dwc:verbatimCoordinates" xlink:type="simple"><named-content content-type="geo-json" specific-use="{&#34;type&#34;:&#34;Point&#34;,&#34;coordinates&#34;:[-67.576100,-16.399211]}" id="NCID0ERABI" xlink:type="simple">16°23'57.16"S, 67°34'33.96"W</named-content></named-content>, elev. 2271 m, Yungas montane forest, corticolous, 22 Jan 2020, A. Flakus 29985 &amp; P. Rodriguez-Flakus (holotype KRAM-L 73244, isotypes LPB, UGDA).</p></tp:treatment-sec><tp:treatment-sec sec-type="description" id="SECID0EWABI"><title>Description.</title><p>Thallus corticate, with corticiform layer 10–20 μm thick, uneven, folded to bumpy, somewhat shiny, continuous, ca. 0.1mm thick, greenish, surrounded by a dark prothallus, not inducing swellings of the host bark, covering areas ≤ 8 cm diam. Pseudostromata with a surface similar to the thallus, distinctly raised above the thallus, hemispherical to wart-shaped, ca. 1.5–3 mm in diam. and 0.5–1.5 mm high, the same colour like thallus with black to orange-black apical spot, inside containing bark tissue. Ascomata perithecia, pyriform to hemispherical, aggregated, 0.6–1 mm diam., emerging from beneath the upper periderm layers of the bark and surrounded by bark tissues in outside part, immersed in most parts in regular in outline pseudostromata, upper part elevated above the thallus and covered, except the tops, with orange pigment. Ostioles apical, centrally fused to form a shared channel leading to various chambers. Wall fully carbonised, not differentiated into excipulum and involucrellum, thicker, ≤ ca. 100 μm wide in the upper part and thinner, up to ca. 20 μm wide, near the base. Ostioles apical, fused, black. Hamathecium clear, composed of thin and anastomosing paraphysoids, 1.5–2.5 μm wide. Asci 8-spored, 350–470 × 56–60 µm. Ascospores distoseptate, hyaline, I+ violet, densely muriform, with a gelatinous layer in younger stages, with a distinct thickened median septum, sometimes breaking into two parts in the septa, narrowly ellipsoid, 125–167 × 27–35 μm, ends rounded, lumina diamond-shaped.</p></tp:treatment-sec><tp:treatment-sec sec-type="chemistry" id="SECID0E2ABI"><title>Chemistry.</title><p>Thallus surface UV+ orange-yellow, K–, C–, KC–, thallus medulla K–; pseudostromata surface UV+ orange-yellow, K–, inner part of pseudostromata K–, visible part of perithecia K+ red. Trace of unidentified substance detected in the thallus by thin layer chromatography; pigment on the top of perithecia.</p></tp:treatment-sec><tp:treatment-sec sec-type="etymology" id="SECID0EABBI"><title>Etymology.</title><p>The species is named after its locus classicus located near Chulumani town in Bolivia.</p></tp:treatment-sec><tp:treatment-sec sec-type="distribution" id="SECID0EFBBI"><title>Distribution and habitat.</title><p>So far, the species is known only from the type locality in Yungas forest in Bolivia.</p></tp:treatment-sec><tp:treatment-sec sec-type="notes" id="SECID0EKBBI"><title>Notes.</title><p><italic><tp:taxon-name><tp:taxon-name-part taxon-name-part-type="genus" reg="Astrothelium">Astrothelium</tp:taxon-name-part><tp:taxon-name-part taxon-name-part-type="species" reg="chulumanense">chulumanense</tp:taxon-name-part></tp:taxon-name></italic> can be distinguished by pseudostromata not differing in colour from the thallus, the orange-yellow reaction in UV (perhaps due to the presence of an unknown substance), the absence of lichexanthone, perithecia immersed for the most part in the thallus, but with upper part elevated above the thallus and covered, except the tops, with orange pigment, apical and fused ostioles, clear hamathecium, 8-spored asci and amyloid, large, muriform ascospores with median septa. The new species is phylogenetically related and externally similar to <italic><tp:taxon-name><tp:taxon-name-part taxon-name-part-type="genus" reg="Astrothelium">A.</tp:taxon-name-part><tp:taxon-name-part taxon-name-part-type="species" reg="robustum">robustum</tp:taxon-name-part></tp:taxon-name></italic>. Both species have also ascomata with fused ostioles; however, ascospores in <italic><tp:taxon-name><tp:taxon-name-part taxon-name-part-type="genus" reg="Astrothelium">A.</tp:taxon-name-part><tp:taxon-name-part taxon-name-part-type="species" reg="robustum">robustum</tp:taxon-name-part></tp:taxon-name></italic> are (3–)5–7(–9)-septate and I negative. Furthermore, the species does not produce secondary metabolites (<xref ref-type="bibr" rid="B4">Aptroot and Lücking 2016</xref>; <xref ref-type="bibr" rid="B2">Aptroot 2021</xref>).</p><p>Only four <italic><tp:taxon-name><tp:taxon-name-part taxon-name-part-type="genus" reg="Astrothelium">Astrothelium</tp:taxon-name-part></tp:taxon-name></italic> species have clear hamathecium, 8-spored asci and large, muriform ascospores, which react I+ violet. <italic><tp:taxon-name><tp:taxon-name-part taxon-name-part-type="genus" reg="Astrothelium">Astrothelium</tp:taxon-name-part><tp:taxon-name-part taxon-name-part-type="species" reg="amylosporum">amylosporum</tp:taxon-name-part></tp:taxon-name></italic> Flakus &amp; Aptroot has pseudostromata not covered by thallus and lacks pigments, whereas <italic><tp:taxon-name><tp:taxon-name-part taxon-name-part-type="genus" reg="Astrothelium">A.</tp:taxon-name-part><tp:taxon-name-part taxon-name-part-type="species" reg="palaeoexostemmatis">palaeoexostemmatis</tp:taxon-name-part></tp:taxon-name></italic> Sipman &amp; Aptroot lacks pigments, has smaller ascospores (85–100 × 20–24 μm) and ascomata are almost completely covered by the thallus and do not form distinct pseudostromata. <italic><tp:taxon-name><tp:taxon-name-part taxon-name-part-type="genus" reg="Astrothelium">Astrothelium</tp:taxon-name-part><tp:taxon-name-part taxon-name-part-type="species" reg="sanguinarium">sanguinarium</tp:taxon-name-part></tp:taxon-name></italic> (Malme) Aptroot &amp; Lücking differs in the shape of pseudostromata, the pigment is red (isohypocrellin), reacts K+ yellow-green and is present internally within pseudostromata. <italic><tp:taxon-name><tp:taxon-name-part taxon-name-part-type="genus" reg="Astrothelium">Astrothelium</tp:taxon-name-part><tp:taxon-name-part taxon-name-part-type="species" reg="sanguineoxanthum">sanguineoxanthum</tp:taxon-name-part></tp:taxon-name></italic> Aptroot has smaller (up to 86 μm long) ascospores, whitish pseudostromata and produces lichexanthone and isohypocrellin (internal in pseudostromata) (<xref ref-type="bibr" rid="B4">Aptroot and Lücking 2016</xref>; <xref ref-type="bibr" rid="B8">Aptroot et al. 2016b</xref>, <xref ref-type="bibr" rid="B10">2019</xref>; <xref ref-type="bibr" rid="B19">Flakus et al. 2016</xref>; <xref ref-type="bibr" rid="B2">Aptroot 2021</xref>).</p><p>Several other species of the genus have pseudostromata or aggregated ascomata often with fused ostioles, clear hymenium, large (at least some over 80 μm long) and muriform, but I negative ascospores and 8-spored asci. They differ significantly in other characters (for the key to all species, see <xref ref-type="bibr" rid="B2">Aptroot (2021)</xref>). In <italic><tp:taxon-name><tp:taxon-name-part taxon-name-part-type="genus" reg="Astrothelium">A.</tp:taxon-name-part><tp:taxon-name-part taxon-name-part-type="species" reg="alboverrucum">alboverrucum</tp:taxon-name-part></tp:taxon-name></italic> (Makhija &amp; Patw.) Aptroot &amp; Lücking, ascomata are solitary to diffusely pseudostromatic, prominent, with whitish surrounding the black ostiolar area (<xref ref-type="bibr" rid="B4">Aptroot and Lücking 2016</xref>). <italic><tp:taxon-name><tp:taxon-name-part taxon-name-part-type="genus" reg="Astrothelium">Astrothelium</tp:taxon-name-part><tp:taxon-name-part taxon-name-part-type="species" reg="carassense">carassense</tp:taxon-name-part></tp:taxon-name></italic> Lücking, M. P. Nelsen &amp; Marcelli differs in perithecia completely immersed in pseudostromata, which are covered with orange pigment (<xref ref-type="bibr" rid="B30">Lücking et al. 2016b</xref>). <italic><tp:taxon-name><tp:taxon-name-part taxon-name-part-type="genus" reg="Astrothelium">Astrothelium</tp:taxon-name-part><tp:taxon-name-part taxon-name-part-type="species" reg="chapadense">chapadense</tp:taxon-name-part></tp:taxon-name></italic> (Malme) Aptroot &amp; Lücking differs in dark brown pseudostromata, up to 100 μm long ascospores and the lack of secondary metabolites (<xref ref-type="bibr" rid="B4">Aptroot and Lücking 2016</xref>). <italic><tp:taxon-name><tp:taxon-name-part taxon-name-part-type="genus" reg="Astrothelium">Astrothelium</tp:taxon-name-part><tp:taxon-name-part taxon-name-part-type="species" reg="confluens">confluens</tp:taxon-name-part></tp:taxon-name></italic> (Müll. Arg.) Aptroot &amp; Lücking has ascomata completely covered by the thallus and ascospores measuring ca. 130 × 20 μm (<xref ref-type="bibr" rid="B4">Aptroot and Lücking 2016</xref>). <italic><tp:taxon-name><tp:taxon-name-part taxon-name-part-type="genus" reg="Astrothelium">Astrothelium</tp:taxon-name-part><tp:taxon-name-part taxon-name-part-type="species" reg="defossum">defossum</tp:taxon-name-part></tp:taxon-name></italic> (Müll. Arg.) Aptroot &amp; Lücking has joined ascomata, which are dispersed to confluent or diffusely pseudostromatic with lichexanthone on the surface (<xref ref-type="bibr" rid="B4">Aptroot and Lücking 2016</xref>). <italic><tp:taxon-name><tp:taxon-name-part taxon-name-part-type="genus" reg="Astrothelium">Astrothelium</tp:taxon-name-part><tp:taxon-name-part taxon-name-part-type="species" reg="elixii">elixii</tp:taxon-name-part></tp:taxon-name></italic> Flakus &amp; Aptroot develops white pruinose pseudostromata and produces lichexanthone and isohypocrellin (internal in pseudostromata) (<xref ref-type="bibr" rid="B19">Flakus et al. 2016</xref>). <italic><tp:taxon-name><tp:taxon-name-part taxon-name-part-type="genus" reg="Astrothelium">Astrothelium</tp:taxon-name-part><tp:taxon-name-part taxon-name-part-type="species" reg="flavoduplex">flavoduplex</tp:taxon-name-part></tp:taxon-name></italic> Aptroot &amp; M. Cáceres differs from the new species by the presence of lichexanthone, oval to irregular or reticulate in outline pseudostromata, which are yellow to brownish and contain up to 50 ascomata with no fused ostioles (<xref ref-type="bibr" rid="B3">Aptroot and Cáceres 2016</xref>). <italic><tp:taxon-name><tp:taxon-name-part taxon-name-part-type="genus" reg="Astrothelium">Astrothelium</tp:taxon-name-part><tp:taxon-name-part taxon-name-part-type="species" reg="flavomurisporum">flavomurisporum</tp:taxon-name-part></tp:taxon-name></italic> Aptroot &amp; M. Cáceres has aggregated ascomata (but without pseudostroma) covered with the thallus, lumina of ascospores with yellow oil and lacks secondary metabolites (<xref ref-type="bibr" rid="B3">Aptroot and Cáceres 2016</xref>). <italic><tp:taxon-name><tp:taxon-name-part taxon-name-part-type="genus" reg="Astrothelium">Astrothelium</tp:taxon-name-part><tp:taxon-name-part taxon-name-part-type="species" reg="megeustomum">megeustomum</tp:taxon-name-part></tp:taxon-name></italic> Aptroot &amp; Fraga Jr produces ascomata mostly immersed in the bark tissue below pseudostromata, up to 125 μm long ascospores and lichexanthone around ostiolar region (<xref ref-type="bibr" rid="B8">Aptroot et al. 2016b</xref>). <italic><tp:taxon-name><tp:taxon-name-part taxon-name-part-type="genus" reg="Astrothelium">Astrothelium</tp:taxon-name-part><tp:taxon-name-part taxon-name-part-type="species" reg="mesoduplex">mesoduplex</tp:taxon-name-part></tp:taxon-name></italic> Aptroot &amp; M. Cáceres has ascomata immersed in superficially yellow to orange, pale yellow inside pseudostromata and shorter, up to 100 μm long ascospores (<xref ref-type="bibr" rid="B3">Aptroot and Cáceres 2016</xref>). <italic><tp:taxon-name><tp:taxon-name-part taxon-name-part-type="genus" reg="Astrothelium">Astrothelium</tp:taxon-name-part><tp:taxon-name-part taxon-name-part-type="species" reg="octosporoides">octosporoides</tp:taxon-name-part></tp:taxon-name></italic> Aptroot &amp; Lücking differs in solitary or a few grouped ascomata covered by the thallus and the lack of secondary metabolites (<xref ref-type="bibr" rid="B4">Aptroot and Lücking 2016</xref>). <italic><tp:taxon-name><tp:taxon-name-part taxon-name-part-type="genus" reg="Astrothelium">Astrothelium</tp:taxon-name-part><tp:taxon-name-part taxon-name-part-type="species" reg="purpurascens">purpurascens</tp:taxon-name-part></tp:taxon-name></italic> (Müll. Arg.) Aptroot &amp; Lücking develops ascomata with fused ostioles covered with the thallus, produces isohypocrellin and has mostly shorter ascospores (100–130 μm) (<xref ref-type="bibr" rid="B4">Aptroot and Lücking 2016</xref>). <italic><tp:taxon-name><tp:taxon-name-part taxon-name-part-type="genus" reg="Astrothelium">Astrothelium</tp:taxon-name-part><tp:taxon-name-part taxon-name-part-type="species" reg="variabile">variabile</tp:taxon-name-part></tp:taxon-name></italic> Flakus &amp; Aptroot has aggregated ascomata in well-delimited and white pseudostromata, not fused ostioles, lacks pigments and produces lichexanthone (<xref ref-type="bibr" rid="B19">Flakus et al. 2016</xref>). <italic><tp:taxon-name><tp:taxon-name-part taxon-name-part-type="genus" reg="Astrothelium">Astrothelium</tp:taxon-name-part><tp:taxon-name-part taxon-name-part-type="species" reg="xanthosuperbum">xanthosuperbum</tp:taxon-name-part></tp:taxon-name></italic> Aptroot &amp; M. Cáceres differs in black, raised above the thallus pseudostromata, which are usually in lines, the lack of pigments and the production of lichexanthone (<xref ref-type="bibr" rid="B3">Aptroot and Cáceres 2016</xref>).</p></tp:treatment-sec><ref-list><ref id="B4"><mixed-citation xmlns:xlink="http://www.w3.org/1999/xlink" xlink:type="simple"><person-group><name name-style="western"><surname>Aptroot</surname><given-names>A</given-names></name><name name-style="western"><surname>Lücking</surname><given-names>R</given-names></name></person-group> (<year>2016</year>) <article-title>A revisionary synopsis of the <tp:taxon-name><tp:taxon-name-part taxon-name-part-type="family">Trypetheliaceae</tp:taxon-name-part></tp:taxon-name> (<tp:taxon-name><tp:taxon-name-part taxon-name-part-type="phylum">Ascomycota</tp:taxon-name-part></tp:taxon-name>: <tp:taxon-name><tp:taxon-name-part taxon-name-part-type="order">Trypetheliales</tp:taxon-name-part></tp:taxon-name>).</article-title><source>Lichenologist</source><volume>48</volume>(<issue>6</issue>): <fpage>763</fpage>–<lpage>982</lpage>. <ext-link xlink:type="simple" ext-link-type="doi" xlink:href="10.1017/S0024282916000487">https://doi.org/10.1017/S0024282916000487</ext-link></mixed-citation></ref><ref id="B2"><mixed-citation xmlns:xlink="http://www.w3.org/1999/xlink" xlink:type="simple"><person-group><name name-style="western"><surname>Aptroot</surname><given-names>A</given-names></name></person-group> (<year>2021</year>) <article-title>World key to the species of <tp:taxon-name><tp:taxon-name-part taxon-name-part-type="family">Pyrenulaceae</tp:taxon-name-part></tp:taxon-name> and <tp:taxon-name><tp:taxon-name-part taxon-name-part-type="family">Trypetheliaceae</tp:taxon-name-part></tp:taxon-name>.</article-title><source>Archive For Lichenology</source><volume>29</volume>: <fpage>1</fpage>–<lpage>91</lpage>.</mixed-citation></ref><ref id="B8"><mixed-citation xmlns:xlink="http://www.w3.org/1999/xlink" xlink:type="simple"><person-group><name name-style="western"><surname>Aptroot</surname><given-names>A</given-names></name><name name-style="western"><surname>Mendonça</surname><given-names>CO</given-names></name><name name-style="western"><surname>Andrade</surname><given-names>DS</given-names></name><name name-style="western"><surname>Silva</surname><given-names>JR</given-names></name><name name-style="western"><surname>Martins</surname><given-names>SMA</given-names></name><name name-style="western"><surname>Gumboski</surname><given-names>E</given-names></name><name name-style="western"><surname>Fraga</surname><given-names>CAV</given-names></name><name name-style="western"><surname>Cáceres</surname><given-names>MES</given-names></name></person-group> (<year>2016b</year>) <article-title>New <tp:taxon-name><tp:taxon-name-part taxon-name-part-type="family">Trypetheliaceae</tp:taxon-name-part></tp:taxon-name> from northern and southern Atlantic rainforests in Brazil.</article-title><source>Lichenologist</source><volume>48</volume>(<issue>6</issue>): <fpage>713</fpage>–<lpage>725</lpage>. <ext-link xlink:type="simple" ext-link-type="doi" xlink:href="10.1017/S0024282916000037">https://doi.org/10.1017/S0024282916000037</ext-link></mixed-citation></ref><ref id="B10"><mixed-citation xmlns:xlink="http://www.w3.org/1999/xlink" xlink:type="simple"><person-group><name name-style="western"><surname>Aptroot</surname><given-names>A</given-names></name><name name-style="western"><surname>Sipman</surname><given-names>HJM</given-names></name><name name-style="western"><surname>Barreto</surname><given-names>FMO</given-names></name><name name-style="western"><surname>Nunes</surname><given-names>AD</given-names></name><name name-style="western"><surname>Cáceres</surname><given-names>MES</given-names></name></person-group> (<year>2019</year>) <article-title>Ten new species and 34 new country records of <tp:taxon-name><tp:taxon-name-part taxon-name-part-type="family">Trypetheliaceae</tp:taxon-name-part></tp:taxon-name>.</article-title><source>Lichenologist</source><volume>51</volume>(<issue>1</issue>): <fpage>27</fpage>–<lpage>43</lpage>. <ext-link xlink:type="simple" ext-link-type="doi" xlink:href="10.1017/S002428291800052X">https://doi.org/10.1017/S002428291800052X</ext-link></mixed-citation></ref><ref id="B19"><mixed-citation xmlns:xlink="http://www.w3.org/1999/xlink" xlink:type="simple"><person-group><name name-style="western"><surname>Flakus</surname><given-names>A</given-names></name><name name-style="western"><surname>Kukwa</surname><given-names>M</given-names></name><name name-style="western"><surname>Aptroot</surname><given-names>A</given-names></name></person-group> (<year>2016</year>) <article-title><tp:taxon-name><tp:taxon-name-part taxon-name-part-type="family">Trypetheliaceae</tp:taxon-name-part></tp:taxon-name> of Bolivia: An updated checklist with descriptions of twenty-four new species.</article-title><source>Lichenologist</source><volume>48</volume>(<issue>6</issue>): <fpage>661</fpage>–<lpage>692</lpage>. <ext-link xlink:type="simple" ext-link-type="doi" xlink:href="10.1017/S0024282915000559">https://doi.org/10.1017/S0024282915000559</ext-link></mixed-citation></ref><ref id="B30"><mixed-citation xmlns:xlink="http://www.w3.org/1999/xlink" xlink:type="simple"><person-group><name name-style="western"><surname>Lücking</surname><given-names>R</given-names></name><name name-style="western"><surname>Nelsen</surname><given-names>MP</given-names></name><name name-style="western"><surname>Aptroot</surname><given-names>A</given-names></name><name name-style="western"><surname>Benatti</surname><given-names>MN</given-names></name><name name-style="western"><surname>Binh</surname><given-names>NQ</given-names></name><name name-style="western"><surname>Gueidan</surname><given-names>C</given-names></name><name name-style="western"><surname>Gutiérrez</surname><given-names>MC</given-names></name><name name-style="western"><surname>Jungbluth</surname><given-names>P</given-names></name><name name-style="western"><surname>Lumbsch</surname><given-names>HT</given-names></name><name name-style="western"><surname>Marcelli</surname><given-names>MP</given-names></name><name name-style="western"><surname>Moncada</surname><given-names>B</given-names></name><name name-style="western"><surname>Naksuwankul</surname><given-names>K</given-names></name><name name-style="western"><surname>Orozco</surname><given-names>T</given-names></name><name name-style="western"><surname>Salazar-Allen</surname><given-names>N</given-names></name><name name-style="western"><surname>Upreti</surname><given-names>DK</given-names></name></person-group> (<year>2016b</year>) <article-title>A pot-pourri of new species of <tp:taxon-name><tp:taxon-name-part taxon-name-part-type="family">Trypetheliaceae</tp:taxon-name-part></tp:taxon-name> resulting from molecular phylogenetic studies.</article-title><source>Lichenologist</source><volume>48</volume>(<issue>6</issue>): <fpage>639</fpage>–<lpage>660</lpage>. <ext-link xlink:type="simple" ext-link-type="doi" xlink:href="10.1017/S0024282916000475">https://doi.org/10.1017/S0024282916000475</ext-link></mixed-citation></ref><ref id="B3"><mixed-citation xmlns:xlink="http://www.w3.org/1999/xlink" xlink:type="simple"><person-group><name name-style="western"><surname>Aptroot</surname><given-names>A</given-names></name><name name-style="western"><surname>Cáceres</surname><given-names>MES</given-names></name></person-group> (<year>2016</year>) <article-title>New <tp:taxon-name><tp:taxon-name-part taxon-name-part-type="family">Trypetheliaceae</tp:taxon-name-part></tp:taxon-name> from the Amazon basin in Rondônia (Brazil), the centre of diversity of the genus <italic><tp:taxon-name><tp:taxon-name-part taxon-name-part-type="genus">Astrothelium</tp:taxon-name-part></tp:taxon-name></italic>.</article-title><source>Lichenologist</source><volume>48</volume>(<issue>6</issue>): <fpage>693</fpage>–<lpage>712</lpage>. <ext-link xlink:type="simple" ext-link-type="doi" xlink:href="10.1017/S0024282915000584">https://doi.org/10.1017/S0024282915000584</ext-link></mixed-citation></ref></ref-list></tp:taxon-treatment>
