# Supplementary material for: ﻿Two new species of Astrothelium from Sud Yungas in Bolivia and the first discovery of vegetative propagules in the family Trypetheliaceae (lichen-forming Dothideomycetes, Ascomycota)
Source: MycoKeys. 2023 Feb 8;95:83–100. doi: 10.3897/mycokeys.95.98986 (PMC10210239; doi:10.3897/mycokeys.95.98986)
Supplement: XML Treatment for Astrothelium isidiatum [file mycokeys.95.98986-treatment2.xml]

<!DOCTYPE tp:taxon-treatment
  PUBLIC "-//TaxonX//DTD Taxonomic Treatment Publishing DTD v0 20100105//EN" "tax-treatment-NSO.dtd">
<tp:taxon-treatment xmlns:tp="http://www.plazi.org/taxpub"><tp:treatment-meta><kwd-group><label>Taxon classification</label><kwd>
                <named-content content-type="kingdom">Fungi</named-content>
              </kwd><kwd>
                <named-content content-type="order">Trypetheliales</named-content>
              </kwd><kwd>
                <named-content content-type="family">Trypetheliaceae</named-content>
              </kwd></kwd-group><mixed-citation publication-type="journal"><person-group><name><surname>Kukwa</surname><given-names>Martin</given-names></name><name><surname>Rodriguez-Flakus</surname><given-names>Pamela</given-names></name><name><surname>Aptroot</surname><given-names>André</given-names></name><name><surname>Flakus</surname><given-names>Adam</given-names></name></person-group><article-title>﻿Two new species of <italic><tp:taxon-name><tp:taxon-name-part taxon-name-part-type="genus" reg="Astrothelium">Astrothelium</tp:taxon-name-part></tp:taxon-name></italic> from Sud Yungas in Bolivia and the first discovery of vegetative propagules in the family <tp:taxon-name><tp:taxon-name-part taxon-name-part-type="family" reg="Trypetheliaceae">Trypetheliaceae</tp:taxon-name-part></tp:taxon-name> (lichen-forming <tp:taxon-name><tp:taxon-name-part taxon-name-part-type="class">Dothideomycetes</tp:taxon-name-part></tp:taxon-name>, <tp:taxon-name><tp:taxon-name-part taxon-name-part-type="phylum">Ascomycota</tp:taxon-name-part></tp:taxon-name>)</article-title><source>MycoKeys</source><day>08</day><month>02</month><year>2023</year><volume>95</volume><fpage>83</fpage><lpage>100</lpage><pub-id pub-id-type="doi">10.3897/mycokeys.95.98986</pub-id></mixed-citation></tp:treatment-meta><tp:nomenclature><label>﻿</label><tp:taxon-name>
              <object-id xmlns:xlink="http://www.w3.org/1999/xlink" content-type="arpha" xlink:type="simple">AD26A0AB-7FDF-5285-9171-C39024CE4226</object-id>
              <tp:taxon-name-part taxon-name-part-type="genus" reg="Astrothelium">Astrothelium</tp:taxon-name-part>
              <tp:taxon-name-part taxon-name-part-type="species" reg="isidiatum">isidiatum</tp:taxon-name-part>
              <object-id xmlns:xlink="http://www.w3.org/1999/xlink" content-type="mycobank" xlink:type="simple">MycoBank No: 847216</object-id>
            </tp:taxon-name><tp:taxon-authority>Kukwa, Flakus &amp; Rodr. Flakus</tp:taxon-authority><tp:taxon-status xmlns:xlink="http://www.w3.org/1999/xlink" xlink:type="simple">sp. nov.</tp:taxon-status><xref ref-type="fig" rid="F3">Fig. 3</xref></tp:nomenclature><tp:treatment-sec sec-type="diagnosis" id="SECID0EINBI"><title>Diagnosis.</title><p>The new species differs from all known species of the genus by developing groups of isidia on the surface of areoles, which break off to reveal a medulla that resembles soralia.</p></tp:treatment-sec><tp:treatment-sec sec-type="material" id="SECID0ENNBI"><title>Type.</title><p>Bolivia. Dept. La Paz; Prov. Sud Yungas, near Reserva Ecológica de Apa Apa, Sanani near Chulumani, <named-content xmlns:xlink="http://www.w3.org/1999/xlink" content-type="dwc:verbatimCoordinates" xlink:type="simple"><named-content content-type="geo-json" specific-use="{&#34;type&#34;:&#34;Point&#34;,&#34;coordinates&#34;:[-67.498422,-16.344361]}" id="NCID0EWNBI" xlink:type="simple">16°20'39.70"S, 67°29'54.32"W</named-content></named-content>, elev. 2423 m, Yungas montane forest, corticolous, 23 Jan 2020, A. Flakus 30000 &amp; P. Rodriguez-Flakus (KRAM-L 73245 holotype; LPB, UGDA isotypes).</p></tp:treatment-sec><tp:treatment-sec sec-type="description" id="SECID0E2NBI"><title>Description.</title><p>Thallus endosubstratal to episubstratal and then grey-green, shiny, folded in non-areolate parts, with areoles, isidiate. Areoles tuberculate, sometimes with cylindrical outgrowth developing at the lateral parts of areoles (Fig. <xref ref-type="fig" rid="F3">3C</xref>), constricted at the base (especially when young) or not, rounded to elongate and up to 1.2 mm wide. Isidia mostly cylindrical, globose when young, simple, rarely branched, constricted at the base or not, developing on areoles, up to 0.5 mm long and 0.2 mm wide, often shed from areoles and then exposing the yellow medulla of areoles, which then resemble soralia; sometimes elongated isidia-like outgrowth developing directly from the endosubstratal thallus present (Fig. <xref ref-type="fig" rid="F3">3D</xref>). Cortex up to 30–50 µm in width, of two layers, lower part prosoplectenchymatous and visible mostly in young areoles and upper part gelatinous. Photobiont layer up to 35 µm wide. Medulla whitish (only in young areoles) to yellow, densely filled with rhomboid or irregular crystals (crystals not dissolving in K), crystals 4–35 × 3–12 µm. The upper layer of areoles with shed isidia pseudoparenchymatous. Ascomata and pycnidia unknown.</p><fig id="F3" position="float" orientation="portrait"><object-id xmlns:xlink="http://www.w3.org/1999/xlink" content-type="doi" xlink:type="simple">10.3897/mycokeys.95.98986.figure3</object-id><object-id xmlns:xlink="http://www.w3.org/1999/xlink" content-type="arpha" xlink:type="simple">AA6F0E73-22B5-55EF-90C1-83BC2C82923D</object-id><label>Figure 3.</label><caption><p><italic><tp:taxon-name><tp:taxon-name-part taxon-name-part-type="genus" reg="Astrothelium">Astrothelium</tp:taxon-name-part><tp:taxon-name-part taxon-name-part-type="species" reg="isidiatum">isidiatum</tp:taxon-name-part></tp:taxon-name></italic> (type collection) <bold>A–D</bold> thallus morphology <bold>A, B</bold> isidia developing in groups on areoles which are partly shed exposing the medulla of the areoles <bold>C</bold> isidia-like outgrows developing on lateral parts of areoles <bold>D</bold> isidia-like outgrowths developing directly from the endosubstratal parts of the thallus <bold>E, F</bold> a vertical cross-section through thallus with crystals present in the medulla (<bold>E</bold>) (in <abbrev xmlns:xlink="http://www.w3.org/1999/xlink" xlink:title="lactophenol cotton blue" id="ABBRID0EIPBI" xlink:type="simple">LPCB</abbrev>) <bold>G, H</bold> vertical cross-section through cortical layer (in <abbrev xmlns:xlink="http://www.w3.org/1999/xlink" xlink:title="lactophenol cotton blue" id="ABBRID0EOPBI" xlink:type="simple">LPCB</abbrev>). Scale bars: 1000 μm (<bold>A, B</bold>); 500 μm (<bold>C, D</bold>); 50 μm (<bold>E, F</bold>); 10 μm (<bold>G, H</bold>).</p></caption><graphic xmlns:xlink="http://www.w3.org/1999/xlink" xlink:href="mycokeys-95-083-g003.jpg" position="float" orientation="portrait" xlink:type="simple" id="oo_807286.jpg"><uri content-type="original_file" xlink:type="simple">https://binary.pensoft.net/fig/807286</uri></graphic></fig></tp:treatment-sec><tp:treatment-sec sec-type="chemistry" id="SECID0E6PBI"><title>Chemistry.</title><p>Thallus surface UV–, K–, C–, KC–; medulla with yellow pigment, K+ yellow going into solution, C+ yellow-orange; upper parts of areoles with shed isidia with patches of orange pigment reacting K+ purple. Unidentified substances (probably some of them are anthraquinones) in trace to minor amounts detected by thin layer chromatography.</p></tp:treatment-sec><tp:treatment-sec sec-type="etymology" id="SECID0EEQBI"><title>Etymology.</title><p>The name refers to the production of isidia, which are unique in the genus.</p></tp:treatment-sec><tp:treatment-sec sec-type="distribution" id="SECID0EJQBI"><title>Distribution and habitat.</title><p>So far, the species is known only from the type locality in the Yungas forest in Bolivia.</p></tp:treatment-sec><tp:treatment-sec sec-type="notes" id="SECID0EOQBI"><title>Notes.</title><p>This is a very characteristic species with areoles filled with crystals, cylindrical isidia developing on the areoles and usually yellow thallus medulla. The ascomata were not found in the studied material. It differs from all species of <italic><tp:taxon-name><tp:taxon-name-part taxon-name-part-type="genus" reg="Astrothelium">Astrothelium</tp:taxon-name-part></tp:taxon-name></italic> and <tp:taxon-name><tp:taxon-name-part taxon-name-part-type="family" reg="Trypetheliaceae">Trypetheliaceae</tp:taxon-name-part></tp:taxon-name> in the presence of isidia.</p><p>Some species of <tp:taxon-name><tp:taxon-name-part taxon-name-part-type="family" reg="Trypetheliaceae">Trypetheliaceae</tp:taxon-name-part></tp:taxon-name>, for example, <italic><tp:taxon-name><tp:taxon-name-part taxon-name-part-type="genus" reg="Architrypethelium">Architrypethelium</tp:taxon-name-part><tp:taxon-name-part taxon-name-part-type="species" reg="lauropaluanum">lauropaluanum</tp:taxon-name-part></tp:taxon-name></italic> Lücking, M. P. Nelsen &amp; Marcelli, <italic><tp:taxon-name><tp:taxon-name-part taxon-name-part-type="genus" reg="Astrothelium">Astrothelium</tp:taxon-name-part><tp:taxon-name-part taxon-name-part-type="species" reg="komposchii">komposchii</tp:taxon-name-part></tp:taxon-name></italic> Aptroot or <italic><tp:taxon-name><tp:taxon-name-part taxon-name-part-type="genus" reg="Astrothelium">A.</tp:taxon-name-part><tp:taxon-name-part taxon-name-part-type="species" reg="puiggarii">puiggarii</tp:taxon-name-part></tp:taxon-name></italic> (Müll. Arg.) Aptroot &amp; Lücking (<xref ref-type="bibr" rid="B4">Aptroot and Lücking 2016</xref>; <xref ref-type="bibr" rid="B9">Aptroot et al. 2016c</xref>; <xref ref-type="bibr" rid="B30">Lücking et al. 2016b</xref>), develop thalli with areoles resembling isidia which somehow are similar to these of <italic><tp:taxon-name><tp:taxon-name-part taxon-name-part-type="genus" reg="Astrothelium">A.</tp:taxon-name-part><tp:taxon-name-part taxon-name-part-type="species" reg="isidiatum">isidiatum</tp:taxon-name-part></tp:taxon-name></italic> (Fig. <xref ref-type="fig" rid="F3">3C, D</xref>). However, <italic><tp:taxon-name><tp:taxon-name-part taxon-name-part-type="genus" reg="Astrothelium">A.</tp:taxon-name-part><tp:taxon-name-part taxon-name-part-type="species" reg="isidiatum">isidiatum</tp:taxon-name-part></tp:taxon-name></italic> differs by developing cylindrical and often constricted at the base isidia which are covering the entire areoles (Fig. <xref ref-type="fig" rid="F3">3A, B</xref>). The isidia are easily broken and shed from areoles revealing the medulla of areoles that then resemble soralia.</p><p>We are not aware of any other similar species in other groups, which remind us of the unique taxon described here.</p></tp:treatment-sec><ref-list><ref id="B4"><mixed-citation xmlns:xlink="http://www.w3.org/1999/xlink" xlink:type="simple"><person-group><name name-style="western"><surname>Aptroot</surname><given-names>A</given-names></name><name name-style="western"><surname>Lücking</surname><given-names>R</given-names></name></person-group> (<year>2016</year>) <article-title>A revisionary synopsis of the <tp:taxon-name><tp:taxon-name-part taxon-name-part-type="family">Trypetheliaceae</tp:taxon-name-part></tp:taxon-name> (<tp:taxon-name><tp:taxon-name-part taxon-name-part-type="phylum">Ascomycota</tp:taxon-name-part></tp:taxon-name>: <tp:taxon-name><tp:taxon-name-part taxon-name-part-type="order">Trypetheliales</tp:taxon-name-part></tp:taxon-name>).</article-title><source>Lichenologist</source><volume>48</volume>(<issue>6</issue>): <fpage>763</fpage>–<lpage>982</lpage>. <ext-link xlink:type="simple" ext-link-type="doi" xlink:href="10.1017/S0024282916000487">https://doi.org/10.1017/S0024282916000487</ext-link></mixed-citation></ref><ref id="B9"><mixed-citation xmlns:xlink="http://www.w3.org/1999/xlink" xlink:type="simple"><person-group><name name-style="western"><surname>Aptroot</surname><given-names>A</given-names></name><name name-style="western"><surname>Ertz</surname><given-names>D</given-names></name><name name-style="western"><surname>Etayo Salazar</surname><given-names>J</given-names></name><name name-style="western"><surname>Gueidan</surname><given-names>C</given-names></name><name name-style="western"><surname>Mercado Diaz</surname><given-names>J</given-names></name><name name-style="western"><surname>Schumm</surname><given-names>F</given-names></name><name name-style="western"><surname>Weerakoon</surname><given-names>G</given-names></name></person-group> (<year>2016c</year>) <article-title>Forty-six new species of <tp:taxon-name><tp:taxon-name-part taxon-name-part-type="family">Trypetheliaceae</tp:taxon-name-part></tp:taxon-name> from the tropics.</article-title><source>Lichenologist</source><volume>48</volume>(<issue>6</issue>): <fpage>609</fpage>–<lpage>638</lpage>. <ext-link xlink:type="simple" ext-link-type="doi" xlink:href="10.1017/S002428291600013X">https://doi.org/10.1017/S002428291600013X</ext-link></mixed-citation></ref><ref id="B30"><mixed-citation xmlns:xlink="http://www.w3.org/1999/xlink" xlink:type="simple"><person-group><name name-style="western"><surname>Lücking</surname><given-names>R</given-names></name><name name-style="western"><surname>Nelsen</surname><given-names>MP</given-names></name><name name-style="western"><surname>Aptroot</surname><given-names>A</given-names></name><name name-style="western"><surname>Benatti</surname><given-names>MN</given-names></name><name name-style="western"><surname>Binh</surname><given-names>NQ</given-names></name><name name-style="western"><surname>Gueidan</surname><given-names>C</given-names></name><name name-style="western"><surname>Gutiérrez</surname><given-names>MC</given-names></name><name name-style="western"><surname>Jungbluth</surname><given-names>P</given-names></name><name name-style="western"><surname>Lumbsch</surname><given-names>HT</given-names></name><name name-style="western"><surname>Marcelli</surname><given-names>MP</given-names></name><name name-style="western"><surname>Moncada</surname><given-names>B</given-names></name><name name-style="western"><surname>Naksuwankul</surname><given-names>K</given-names></name><name name-style="western"><surname>Orozco</surname><given-names>T</given-names></name><name name-style="western"><surname>Salazar-Allen</surname><given-names>N</given-names></name><name name-style="western"><surname>Upreti</surname><given-names>DK</given-names></name></person-group> (<year>2016b</year>) <article-title>A pot-pourri of new species of <tp:taxon-name><tp:taxon-name-part taxon-name-part-type="family">Trypetheliaceae</tp:taxon-name-part></tp:taxon-name> resulting from molecular phylogenetic studies.</article-title><source>Lichenologist</source><volume>48</volume>(<issue>6</issue>): <fpage>639</fpage>–<lpage>660</lpage>. <ext-link xlink:type="simple" ext-link-type="doi" xlink:href="10.1017/S0024282916000475">https://doi.org/10.1017/S0024282916000475</ext-link></mixed-citation></ref></ref-list></tp:taxon-treatment>
